# Supplementary material for: Defining the transmissible dose 50% for two pandemic influenza viruses in ferrets
Source: J Virol. 2026 Mar 11;100(4):e01635-25. doi: 10.1128/jvi.01635-25 (PMC13098283; doi:10.1128/jvi.01635-25)
Supplement: Table S1 — Ferret clinical scoring. [file jvi.01635-25-s0001.xlsx]

## Sheet: Clinical Scores 
Table S1. Clinical Scoring for DR and RC ferrets in transmission studies using decreasing DR inoculation doses of A/California/07/2009 (H1N1pdm09) or A/Hong Kong/1/1968 (H3N2)
			A/California/07/2009 (H1N1pdm09)																												A/Hong Kong/1/1968 (H3N2)
			Clinical Score Category																												Clinical Score Category
Inoculation Dose			Activity Score								Respiratory Score								Other Score									Inoculation Dose			Activity Score								Respiratory Score								Other Score
10^6	DR or RC		DR1	DR2	DR3	DR4	RC1	RC2	RC3	RC4	DR1	DR2	DR3	DR4	RC1	RC2	RC3	RC4	DR1	DR2	DR3	DR4	RC1	RC2	RC3	RC4		10^6 - Replicate 1	DR or RC		DR1	DR2	DR3	DR4	RC1	RC2	RC3	RC4	DR1	DR2	DR3	DR4	RC1	RC2	RC3	RC4	DR1	DR2	DR3
	Ferret No.		9694	5342	5428	5430	5109	5343	5429	5439	9694	5342	5428	5430	5109	5343	5429	5439	9694	5342	5428	5430	5109	5343	5429	5439			Ferret No.		1401	2120	2118	2103	1408	2124	2119	2104	1401	2120	2118	2103	1408	2124	2119	2104	1401	2120	2118
	Sex		M	M	F	F	M	M	F	F	M	M	F	F	M	M	F	F	M	M	F	F	M	M	F	F			Sex		M	M	M	F	M	M	M	F	M	M	M	F	M	M	M	F	M	M	M
	Days Post Infection	1	0	0	0	0	0	0	0	0	0	0	0	0	0	0	0	0	0	0	0	0	0	0	0	0			Days Post Infection	1	0	0	0	0	0	0	0	0	0	0	0	0	0	0	0	0	0	0	0
		2	0	0	0	0	0	0	0	0	0	0	0	0	0	0	0	0	0	0	0	0	0	0	0	0				2	0	0	0	0	0	0	0	0	0	0	0	0	0	0	0	0	0	0	0
		3	0	0	0	0	0	0	0	0	0	0	0	0	0	0	0	0	0	0	0	0	0	0	0	0				3	0	0	0	1	0	0	0	1	0	0	0	0	0	0	0	0	0	0	0
		4	0	0	0	0	0	0	0	0	0	0	0	0	0	0	0	0	0	0	0	0	0	0	0	0				4	0	0	0	1	0	0	0	0	0	0	0	0	0	0	0	0	0	0	0
		5	0	1	0	1	0	0	0	0	0	0	0	0	0	0	0	0	0	0	0	0	0	0	0	0				5	0	0	0	0	0	0	0	0	0	0	0	0	0	0	0	0	0	0	0
		6	1	1	1	1	0	0	1	0	0	0	0	0	0	0	0	0	0	0	0	0	0	0	0	0				6	0	0	0	0	0	0	0	0	0	0	0	0	0	0	0	0	0	0	0
		7	1	1	1	1	0	0	1	0	0	0	0	0	0	0	0	0	0	0	0	0	0	0	0	0				7	0	0	0	0	0	0	1	0	0	0	0	0	0	0	0	0	0	0	0
		8	1	0	1	1	1	1	1	1	0	0	0	0	0	0	0	0	0	0	0	0	0	0	0	0				8	0	0	0	0	0	0	1	0	0	0	0	0	0	0	0	0	0	0	0
		9	0	0	0	0	0	0	1	0	0	0	0	0	0	0	0	0	0	0	0	0	0	0	0	0				9	0	0	0	0	0	0	0	0	0	0	0	0	0	0	0	0	0	0	0
		10	0	0	0	0	1	1	0	0	0	0	0	0	0	0	0	0	0	0	0	0	0	0	0	0				10	0	0	0	0	0	1	0	0	0	0	0	0	0	0	0	0	0	0	0
		11	0	0	0	0	0	1	0	0	0	0	0	0	0	0	0	0	0	0	0	0	0	0	0	0				11	0	0	0	0	0	0	0	0	0	0	0	0	0	0	0	0	0	0	0
		12	0	0	0	0	0	1	0	0	0	0	0	0	0	0	0	0	0	0	0	0	0	0	0	0				12	0	0	0	0	0	0	0	0	0	0	0	0	0	0	0	0	0	0	0
10^4	DR or RC		DR1	DR2	DR3	DR4	RC1	RC2	RC3	RC4	DR1	DR2	DR3	DR4	RC1	RC2	RC3	RC4	DR1	DR2	DR3	DR4	RC1	RC2	RC3	RC4				13	0	0	0	0	0	0	0	0	0	0	0	0	0	0	0	0	0	0	0
	Ferret No.		5444	5446	5432	5440	5445	5448	5433	5441	5444	5446	5432	5440	5445	5448	5433	5441	5444	5446	5432	5440	5445	5448	5433	5441				14	0	0	0	0	0	0	0	0	0	0	0	0	0	0	0	0	0	0	0
	Sex		M	M	F	F	M	M	F	F	M	M	F	F	M	M	F	F	M	M	F	F	M	M	F	F		10^6 - Replicate 2	DR or RC		DR1	DR2	DR3	DR4	RC1	RC2	RC3	RC4	DR1	DR2	DR3	DR4	RC1	RC2	RC3	RC4	DR1	DR2	DR3
	Days Post Infection	1	0	0	0	0	0	0	0	0	0	0	0	0	0	0	0	0	0	0	0	0	0	0	0	0			Ferret No.		4627	4629	4617	4619	4634	4632	4620	4622	4627	4629	4617	4619	4634	4632	4620	4622	4627	4629	4617
		2	0	0	0	0	0	0	0	0	0	0	0	0	0	0	0	0	0	0	0	0	0	0	0	0			Sex		M	M	F	F	M	M	F	F	M	M	F	F	M	M	F	F	M	M	F
		3	0	0	0	0	0	0	0	0	0	0	0	0	0	0	0	0	0	0	0	0	0	0	0	0			Days Post Infection	1	0	0	0	0	0	0	0	0	0	0	0	0	0	0	0	0	0	0	0
		4	0	0	0	0	0	0	0	0	0	0	0	0	0	0	0	0	0	0	0	0	0	0	0	0				2	0	0	0	0	0	0	0	0	0	0	0	0	0	0	0	0	0	0	0
		5	0	0	0	1	0	0	0	0	0	0	0	0	0	0	0	0	0	0	0	0	0	0	0	0				3	0	0	0	0	0	0	0	0	0	0	0	0	0	0	0	0	0	0	0
		6	1	1	0	1	0	1	0	0	0	0	0	0	0	0	0	0	0	0	0	0	0	0	0	0				4	0	0	0	0	0	0	0	0	0	0	0	0	0	0	0	0	0	0	0
		7	1	1	1	1	0	1	0	0	0	0	0	0	0	0	0	0	0	0	0	0	0	0	0	0				5	0	0	0	0	0	0	0	0	0	0	0	0	0	0	0	0	0	0	0
		8	1	1	1	1	0	1	1	1	0	0	0	0	0	0	0	0	0	0	0	0	0	0	0	0				6	0	0	0	0	0	0	0	0	0	0	0	0	0	0	0	0	0	0	0
		9	1	1	0	0	0	1	1	0	0	0	0	0	0	0	0	0	0	0	0	0	0	0	0	0				7	0	0	0	0	0	0	0	0	0	0	0	0	0	0	0	0	0	0	0
		10	1	0	0	0	0	1	1	0	0	0	0	0	0	0	0	0	0	0	0	0	0	0	0	0				8	0	0	0	0	0	0	0	0	0	0	0	0	0	0	0	0	0	0	0
		11	0	0	0	0	0	0	1	0	0	0	0	0	0	0	0	0	0	0	0	0	0	0	0	0				9	0	0	0	0	0	0	0	0	0	0	0	0	0	0	0	0	0	0	0
		12	0	0	0	0	0	1	0	0	0	0	0	0	0	0	0	0	0	0	0	0	0	0	0	0				10	0	0	0	0	0	0	0	0	0	0	0	0	0	0	0	0	0	0	0
10^2	DR or RC		DR1	DR2	DR3	DR4	RC1	RC2	RC3	RC4	DR1	DR2	DR3	DR4	RC1	RC2	RC3	RC4	DR1	DR2	DR3	DR4	RC1	RC2	RC3	RC4				11	0	0	0	0	0	0	0	0	0	0	0	0	0	0	0	0	0	0	0
	Ferret No.		5774	5776	5782	5786	5775	5777	5783	5787	5774	5776	5782	5786	5775	5777	5783	5787	5774	5776	5782	5786	5775	5777	5783	5787				12	0	0	0	0	0	0	0	0	0	0	0	0	0	0	0	0	0	0	0
	Sex		M	M	F	F	M	M	F	F	M	M	F	F	M	M	F	F	M	M	F	F	M	M	F	F				13	0	0	0	0	0	0	0	0	0	0	0	0	0	0	0	0	0	0	0
	Days Post Infection	1	0	0	0	0	0	0	0	0	0	0	0	0	0	0	0	0	0	0	0	0	0	0	0	0				14	0	0	0	0	0	0	0	0	0	0	0	0	0	0	0	0	0	0	0
		2	0	0	0	0	0	0	0	0	0	0	0	0	0	0	0	0	0	0	0	0	0	0	0	0		10^4	DR or RC		DR1	DR2	DR3	DR4	RC1	RC2	RC3	RC4	DR1	DR2	DR3	DR4	RC1	RC2	RC3	RC4	DR1	DR2	DR3
		3	0	0	0	0	0	0	0	0	0	0	0	0	0	0	0	0	0	0	0	0	0	0	0	0			Ferret No.		F6333	F6335	F6321	F6323	F6334	F6336	F6322	F6324	F6333	F6335	F6321	F6323	F6334	F6336	F6322	F6324	F6333	F6335	F6321
		4	0	0	0	0	0	0	0	0	0	0	0	0	0	0	0	0	0	0	0	0	0	0	0	0			Sex		M	M	F	F	M	M	F	F	M	M	F	F	M	M	F	F	M	M	F
		5	0	0	0	0	0	0	0	0	0	0	0	0	0	0	0	0	0	0	0	0	0	0	0	0			Days Post Infection	1	0	0	0	0	0	0	0	0	0	0	0	0	0	0	0	0	0	0	0
		6	0	0	0	0	0	0	0	0	0	0	0	0	0	0	0	0	0	0	0	0	0	0	0	0				2	0	0	0	0	0	0	0	0	0	0	0	0	0	0	0	0	0	0	0
		7	1	0	1	0	0	1	1	0	0	0	0	0	0	0	0	0	0	0	0	0	0	0	0	0				3	0	0	0	0	0	0	0	0	0	0	0	0	0	0	0	0	0	0	0
		8	0	0	0	0	0	0	0	0	0	0	0	0	0	0	0	0	0	0	0	0	0	0	0	0				4	0	0	0	0	0	0	0	0	0	0	0	0	0	0	0	0	0	0	0
		9	0	0	0	0	2	0	0	1	0	0	0	0	0	0	0	0	0	0	0	0	0	0	0	0				5	0	0	0	0	0	0	0	0	0	0	0	0	0	0	0	0	0	0	0
		10	0	0	0	0	0	1	0	1	0	0	0	0	0	0	0	0	0	0	0	0	0	0	0	0				6	0	0	0	0	0	0	0	0	0	0	0	0	0	0	0	0	0	0	0
		11	0	0	0	0	0	0	0	1	0	0	0	0	0	0	0	0	0	0	0	0	0	0	0	0				7	0	0	0	0	0	0	0	0	0	0	0	0	0	0	0	0	0	0	0
		12	1	0	0	0	0	0	0	0	0	0	0	0	0	0	0	0	0	0	0	0	0	0	0	0				8	0	0	0	0	0	0	0	0	0	0	0	0	0	0	0	0	0	0	0
10^1	DR or RC		DR1	DR2	DR3	DR4	RC1	RC2	RC3	RC4	DR1	DR2	DR3	DR4	RC1	RC2	RC3	RC4	DR1	DR2	DR3	DR4	RC1	RC2	RC3	RC4				9	0	0	0	0	0	0	0	0	0	0	0	0	0	0	0	0	0	0	0
	Ferret No.		7821	7822	641	643	626	7826	598	599	7821	7822	641	643	626	7826	598	599	7821	7822	641	643	626	7826	598	599				10	0	0	0	0	0	0	0	0	0	0	0	0	0	0	0	0	0	0	0
	Sex		M	M	F	F	M	M	F	F	M	M	F	F	M	M	F	F	M	M	F	F	M	M	F	F				11	0	0	0	0	0	0	0	0	0	0	0	0	0	0	0	0	0	0	0
	Days Post Infection	1	0	0	0	0	0	0	0	0	0	0	0	0	0	0	0	0	0	0	0	0	0	0	0	0				12	0	0	0	0	0	0	0	0	0	0	0	0	0	0	0	0	0	0	0
		2	0	0	0	0	0	0	0	0	0	0	0	0	0	0	0	0	0	0	0	0	0	0	0	0				13	0	0	0	0	0	0	0	0	0	0	0	0	0	0	0	0	0	0	0
		3	0	0	0	0	0	0	0	0	0	0	0	0	0	0	0	0	0	0	0	0	0	0	0	0				14	0	0	0	0	0	0	0	0	0	0	0	0	0	0	0	0	0	0	0
		4	0	0	0	0	0	0	0	0	0	0	0	0	0	0	0	0	0	0	0	0	0	0	0	0		10^3 Replicate 1	DR or RC		DR1	DR2	DR3	DR4	RC1	RC2	RC3	RC4	DR1	DR2	DR3	DR4	RC1	RC2	RC3	RC4	DR1	DR2	DR3
		5	0	0	0	0	0	0	0	0	0	0	0	0	0	0	0	0	0	0	0	0	0	0	0	0			Ferret No.		7436	7440	7420	7428	7439	7441	7425	7429	7436	7440	7420	7428	7439	7441	7425	7429	7436	7440	7420
		6	0	0	0	0	0	0	0	0	0	0	0	0	0	0	0	0	0	0	0	0	0	0	0	0			Sex		M	M	F	F	M	M	F	F	M	M	F	F	M	M	F	F	M	M	F
		7	0	0	0	0	0	0	0	0	0	0	0	0	0	0	0	0	0	0	0	0	0	0	0	0			Days Post Infection	1	0	0	0	0	0	0	0	0	0	0	0	0	0	0	0	0	0	0	0
		8	0	0	0	0	0	0	0	0	0	0	0	0	0	0	0	0	0	0	0	0	0	0	0	0				2	0	0	0	0	0	0	0	0	0	0	0	0	0	0	0	0	0	0	0
		9	0	0	0	0	0	0	0	0	0	0	0	0	0	0	0	0	0	0	0	0	0	0	0	0				3	0	0	0	0	0	0	0	0	0	0	0	0	0	0	0	0	0	0	0
		10	0	0	0	0	0	0	0	0	0	0	0	0	0	0	0	0	0	0	0	0	0	0	0	0				4	0	0	0	0	0	0	0	0	0	0	0	0	0	0	0	0	0	0	0
		11	0	0	0	0	0	0	0	0	0	0	0	0	0	0	0	0	0	0	0	0	0	0	0	0				5	0	0	0	0	0	0	0	0	0	0	0	0	0	0	0	0	0	0	0
		12	0	0		0	0	0		0	0	0		0	0	0		0	0	0		0	0	0		0				6	0	0	0	0	0	0	0	0	0	0	0	0	0	0	0	0	0	0	0
10^0	DR or RC		DR1	DR2	DR3	DR4	RC1	RC2	RC3	RC4	DR1	DR2	DR3	DR4	RC1	RC2	RC3	RC4	DR1	DR2	DR3	DR4	RC1	RC2	RC3	RC4				7	0	0	0	0	0	0	0	0	0	0	0	0	0	0	0	0	0	0	0
	Ferret No.		7819	7820	7814	7815	7823	7824	7818	7684	7819	7820	7814	7815	7823	7824	7818	7684	7819	7820	7814	7815	7823	7824	7818	7684				8	0	0	0	0	0	0	0	0	0	0	0	0	0	0	0	0	0	0	0
	Sex		M	M	F	F	M	M	F	F	M	M	F	F	M	M	F	F	M	M	F	F	M	M	F	F				9	0	0	0	0	0	0	0	0	0	0	0	0	0	0	0	0	0	0	0
	Days Post Infection	1	0	0	0	0	0	0	0	0	0	0	0	0	0	0	0	0	0	0	0	0	0	0	0	0				10	0	0	0	0	0	0	0	0	0	0	0	0	0	0	0	0	0	0	0
		2	0	0	0	0	0	0	0	0	0	0	0	0	0	0	0	0	0	0	0	0	0	0	0	0				11	0	0	0	0	0	0	0	0	0	0	0	0	0	0	0	0	0	0	0
		3	0	0	0	0	0	0	0	0	0	0	0	0	0	0	0	0	0	0	0	0	0	0	0	0				12	0	0	0	0	0	0	0	0	0	0	0	0	0	0	0	0	0	0	0
		4	0	0	0	0	0	0	0	0	0	0	0	0	0	0	0	0	0	0	0	0	0	0	0	0				13	0	0	0	0	0	0	0	0	0	0	0	0	0	0	0	0	0	0	0
		5	0	0	0	0	0	0	0	0	0	0	0	0	0	0	0	0	0	0	0	0	0	0	0	0				14	0	0	0	0	0	0	0	0	0	0	0	0	0	0	0	0	0	0	0
		6	0	0	0	0	0	0	0	0	0	0	0	0	0	0	0	0	0	0	0	0	0	0	0	0		10^3 Replicate 2	DR or RC		DR1	DR2	DR3	DR4	RC1	RC2	RC3	RC4	DR1	DR2	DR3	DR4	RC1	RC2	RC3	RC4	DR1	DR2	DR3
		7	0	0	0	0	0	0	0	0	0	0	0	0	0	0	0	0	0	0	0	0	0	0	0	0			Ferret No.		4623	4625	4613	4615	4624	4633	4614	4618	4623	4625	4613	4615	4624	4633	4614	4618	4623	4625	4613
		8	0	0	0	0	0	0	0	0	0	0	0	0	0	0	0	0	0	0	0	0	0	0	0	0			Sex		M	M	F	F	M	M	F	F	M	M	F	F	M	M	F	F	M	M	F
		9	0	0	0	0	0	0	0	0	0	0	0	0	0	0	0	0	0	0	0	0	0	0	0	0			Days Post Infection	1	0	0	0	0	0	0	0	0	0	0	0	0	0	0	0	0	0	0	0
		10	0	0	0	0	0	0	0	0	0	0	0	0	0	0	0	0	0	0	0	0	0	0	0	0				2	0	0	0	0	0	0	0	0	0	0	0	0	0	0	0	0	0	0	0
		11	0	0	0	0	0	0	0	0	0	0	0	0	0	0	0	0	0	0	0	0	0	0	0	0				3	0	0	0	0	0	0	0	0	0	0	0	0	0	0	0	0	0	0	0
		12	0	0	0	0	0	0	0	0	0	0	0	0	0	0	0	0	0	0	0	0	0	0	0	0				4	0	0	0	0	0	0	0	0	0	0	0	0	0	0	0	0	0	0	0
																														5	0	0	0	0	0	0	0	0	0	0	0	0	0	0	0	0	0	0	0
																														6	0	0	0	0	0	0	0	0	0	0	0	0	0	0	0	0	0	0	0
Notes:																														7	0	0	0	0	0	0	0	0	0	0	0	0	0	0	0	0	0	0	0
Ferrets were scored between 0-3 based on system designed by Reuman et al., (1989).																														8	0	0	0	0	0	0	0	0	0	0	0	0	0	0	0	0	0	0	0
Clinical Scoring Criteria are as follows:																														9	0	0	0	0	0	0	0	0	0	0	0	0	0	0	0	0	0	0	0
																														10	0	0	0	0	0	0	0	0	0	0	0	0	0	0	0	0	0	0	0
Activity Score																														11	0	0	0	0	0	0	0	0	0	0	0	0	0	0	0	0	0	0	0
0 = alert and playful																														12	0	0	0	0	0	0	0	0	0	0	0	0	0	0	0	0	0	0	0
1 = alert but playful only when stimulated																														13	0	0	0	0	0	0	0	0	0	0	0	0	0	0	0	0	0	0	0
2 = alert but not playful when stimulated																														14	0	0	0	0	0	0	0	0	0	0	0	0	0	0	0	0	0	0	0
3 = neither playful or alert when stimulated																												10^2	DR or RC		DR1	DR2	DR3	DR4	RC1	RC2	RC3	RC4	DR1	DR2	DR3	DR4	RC1	RC2	RC3	RC4	DR1	DR2	DR3
																													Ferret No.		F6327	F6329	F6313	671	F6328	F6330	F6314	626	F6327	F6329	F6313	671	F6328	F6330	F6314	626	F6327	F6329	F6313
Respiratory Score																													Sex		M	M	F	F	M	M	F	F	M	M	F	F	M	M	F	F	M	M	F
0 = no symptoms																													Days Post Infection	1	0	0	0	0	0	0	0	0	0	0	0	0	0	0	0	0	0	0	0
1 = nasal discharge																														2	0	0	0	0	0	0	0	0	0	0	0	0	0	0	0	0	0	0	0
2 = opaque nasal discharge/sneezing/ocular discharge																														3	0	0	0	0	0	0	0	0	0	0	0	0	0	0	0	0	0	0	0
3 = mouth breathing/labored breathing/wheezing																														4	0	0	0	0	0	0	0	0	0	0	0	0	0	0	0	0	0	0	0
																														5	0	0	0	0	0	0	0	0	0	0	0	0	0	0	0	0	0	0	0
Other disease symptoms score																														6	0	0	0	0	0	0	0	0	0	0	0	0	0	0	0	0	0	0	0
0 = no other symptoms, animals are groomed																														7	0	0	0	0	0	0	0	0	0	0	0	0	0	0	0	0	0	0	0
1 = diarrhea																														8	0	0	0	0	0	0	0	0	0	0	0	0	0	0	0	0	0	0	0
2 = diarrhea with fecal material stuck in fur around the anus																														9	0	0	0	0	0	0	0	0	0	0	0	0	0	0	0	0	0	0	0
3 = neurological symptoms (ataxia, hind-limb paralysis) or complete inability to groom.																														10	0	0	0	0	0	0	0	0	0	0	0	0	0	0	0	0	0	0	0
																														11	0	0	0	0	0	0	0	0	0	0	0	0	0	0	0	0	0	0	0
																														12	0	0	0	0	0	0	0	0	0	0	0	0	0	0	0	0	0	0	0
																														13	0	0	0	0	0	0	0	0	0	0	0	0	0	0	0	0	0	0	0
																														14	0	0	0	0	0	0	0	0	0	0	0	0	0	0	0	0	0	0	0
																												10^1	DR or RC		DR1	DR2	DR3	DR4	RC1	RC2	RC3	RC4	DR1	DR2	DR3	DR4	RC1	RC2	RC3	RC4	DR1	DR2	DR3
																													Ferret No.		11	7433	7423	7427	7430	7434	7426	7	11	7433	7423	7427	7430	7434	7426	7	11	7433	7423
																													Sex		M	M	F	F	M	M	F	F	M	M	F	F	M	M	F	F	M	M	F
																													Days Post Infection	1	0	0	0	0	0	0	0	0	0	0	0	0	0	0	0	0	0	0	0
																														2	0	0	0	0	0	0	0	0	0	0	0	0	0	0	0	0	0	0	0
																														3	0	0	0	0	0	0	0	0	0	0	0	0	0	0	0	0	0	0	0
																														4	0	0	0	0	0	0	0	0	0	0	0	0	0	0	0	0	0	0	0
																														5	0	0	0	0	0	0	0	0	0	0	0	0	0	0	0	0	0	0	0
																														6	0	0	0	0	0	0	0	0	0	0	0	0	0	0	0	0	0	0	0
																														7	0	0	0	0	0	0	0	0	0	0	0	0	0	0	0	0	0	0	0
																														8	0	0	0	0	0	0	0	0	0	0	0	0	0	0	0	0	0	0	0
																														9	0	0	0	0	0	0	0	0	0	0	0	0	0	0	0	0	0	0	0
																														10	0	0	0	0	0	0	0	0	0	0	0	0	0	0	0	0	0	0	0
																														11	0	0	0	0	0	0	0	0	0	0	0	0	0	0	0	0	0	0	0
																														12	0	0	0	0	0	0	0	0	0	0	0	0	0	0	0	0	0	0	0
																														13	0	0	0	0	0	0	0	0	0	0	0	0	0	0	0	0	0	0	0
																														14	0	0	0	0	0	0	0	0	0	0	0	0	0	0	0	0	0	0	0
																												10^0	DR or RC		DR1	DR2	DR3	DR4	RC1	RC2	RC3	RC4	DR1	DR2	DR3	DR4	RC1	RC2	RC3	RC4	DR1	DR2	DR3
																													Ferret No.		5	7437	7418	7419	7442	7443	7422	7424	5	7437	7418	7419	7442	7443	7422	7424	5	7437	7418
																													Sex		M	M	F	F	M	M	F	F	M	M	F	F	M	M	F	F	M	M	F
																													Days Post Infection	1	0	0	0	0	0	0	0	0	0	0	0	0	0	0	0	0	0	0	0
																														2	0	0	0	0	0	0	0	0	0	0	0	0	0	0	0	0	0	0	0
																														3	0	0	0	0	0	0	0	0	0	0	0	0	0	0	0	0	0	0	0
																														4	0	0	0	0	0	0	0	0	0	0	0	0	0	0	0	0	0	0	0
																														5	0	0	0	0	0	0	0	0	0	0	0	0	0	0	0	0	0	0	0
																														6	0	0	0	0	0	0	0	0	0	0	0	0	0	0	0	0	0	0	0
																														7	0	0	0	0	0	0	0	0	0	0	0	0	0	0	0	0	0	0	0
																														8	0	0	0	0	0	0	0	0	0	0	0	0	0	0	0	0	0	0	0
																														9	0	0	0	0	0	0	0	0	0	0	0	0	0	0	0	0	0	0	0
																														10	0	0	0	0	0	0	0	0	0	0	0	0	0	0	0	0	0	0	0
																														11	0	0	0	0	0	0	0	0	0	0	0	0	0	0	0	0	0	0	0
																														12	0	0	0	0	0	0	0	0	0	0	0	0	0	0	0	0	0	0	0
																														13	0	0	0	0	0	0	0	0	0	0	0	0	0	0	0	0	0	0	0
																														14	0	0	0	0	0	0	0	0	0	0	0	0	0	0	0	0	0	0	0
[truncated: 5 more columns]
